# Supplementary material for: A whole-cell Lactococcus garvieae autovaccine protects Nile tilapia against infection
Source: PLoS One. 2020 Mar 26;15(3):e0230739. doi: 10.1371/journal.pone.0230739 (PMC7098586; doi:10.1371/journal.pone.0230739)
Supplement: S1 Data — (XLSX) [file pone.0230739.s001.xlsx]

## Sheet: Sheet1
GENios; Serial number: 12900400526; Firmware: V 4.62 - 07/01 GENios; XFLUOR4 Version: V 4.40
Date:					2020-02-07
Time:					12:14:28
Measurement mode:					Absorbance
Measurement wavelength:					492	nm
Number of flashes:					3
Rawdata					Temperature: 21,1 °C
<>	1:1000		1:2000		1:4000
L garvieae	0.4224	0.4004	0.336	0.2979	0.3157	0.3206
Strep K1	0.0729	0.0742	0.069	0.0695	0.0701	0.0632
A hydr	0.0728	0.0739	0.073	0.071	0.0679	0.0794
Ahydr P2	0.0765	0.0812	0.0741	0.0709	0.0798	0.0768
Strep aga	0.4911	0.4798	0.3786	0.3647	0.3289	0.2823
Y rukeri	0.0814	0.0767	0.0735	0.0754	0.0662	0.0656
Blank	0.0703	0.071	0.0716	0.0656	0.0688	0.1307
Blank	0.0787	0.0743	0.071	0.064	0.0706	0.0708
		Serum
	1:1000	1:2000	1:4000
L garvieae	0.4114	0.31695	0.31815
Strep agalct (K1)	0.07355	0.06925	0.06665
A hydr	0.07335	0.072	0.07365
Ahydr P2	0.07885	0.0725	0.0783
L garvieae	0.48545	0.37165	0.3056
Y rukeri	0.07905	0.07445	0.0659
Blank	0.07065	0.0686	0.09975
Blank	0.0765	0.0675	0.0707
