# Supplementary material for: A whole-cell Lactococcus garvieae autovaccine protects Nile tilapia against infection
Source: PLoS One. 2020 Mar 26;15(3):e0230739. doi: 10.1371/journal.pone.0230739 (PMC7098586; doi:10.1371/journal.pone.0230739)
Supplement: S2 Data — (XLSX) [file pone.0230739.s002.xlsx]

## Sheet: Sheet1
GENios; Serial number: 12900400526; Firmware: V 4.62 - 07/01 GENios; XFLUOR4 Version: V 4.40
Date:					2020-02-17
Time:					14:00:11
Measurement mode:					Absorbance
Measurement wavelength:					492	nm
Number of flashes:					3
Rawdata					Temperature: 22,8 °C
<>	1	2	3	4	5	6	7	8	9	10	11	12
A	0.0333	0.0331	0.0248	0.0288	0.0267	0.026	0.0251	0.0308	0.0334	0.0341	0.0354	0.037
B	0.0333	0.0342	0.1605	0.1426	0.07	0.0655	0.0611	0.0616	0.0333	0.0335	0.0332	0.0492
C	0.0332	0.0427	0.1338	0.1299	0.066	0.0689	0.0272	0.025	0.0283	0.0333	0.0371	0.0537
D	0.0337	0.033	0.0529	0.0267	0.035	0.0426	0.033	0.0327	0.0326	0.0333	0.0338	0.0322
E	0.0377	0.0339	0.0387	0.0331	0.0423	0.0332	0.0332	0.0331	0.0339	0.0327	0.0338	0.0325
F	0.049	0.0342	0.0344	0.0356	0.0368	0.0323	0.0347	0.033	0.0327	0.0331	0.0332	0.0346
G	0.0447	0.048	0.0445	0.0421	0.0326	0.0417	0.0329	0.033	0.0326	0.0435	0.0325	0.0328
H	0.032	0.0328	0.0655	0.0364	0.0389	0.0326	0.033	0.0328	0.0328	0.0323	0.0369	0.0417
					Sample	OD490
					Blank	0.06135
					Adsorbed 1:1000	0.06775
					Adsorbed 1:2000	0.06745
					Not adsorbed 1:1000	0.15155
					Not adsorbed 1:2000	0.13185
